# Supplementary material for: Application of OpenArray Technology to Assess Changes in the Expression of Functionally Significant Genes in the Substantia Nigra of Mice in a Model of Parkinson’s Disease
Source: Genes (Basel). 2023 Dec 12;14(12):2202. doi: 10.3390/genes14122202 (PMC10742853; doi:10.3390/genes14122202)
Supplement: Supplementary file 1 [file genes-14-02202-s001.zip]

Archive with 1 entries (1 files):
- genes-2732998-supplementary.pdf
